# Supplementary material for: Uptake and Metabolic Conversion of Exogenous Phosphatidylcholines Depending on Their Acyl Chain Structure in Arabidopsis thaliana
Source: Int J Mol Sci. 2023 Dec 20;25(1):89. doi: 10.3390/ijms25010089 (PMC10778594; doi:10.3390/ijms25010089)
Supplement: Supplementary file 1 [file ijms-25-00089-s001.zip]

Archive with 3 entries (3 files):
- Figure S1 NBD-PC HPLC calibration curve.pdf
- Table S1 MRM profiling.xlsx
- Table S2 Mol species composition.xlsx
